# Supplementary material for: Potato Protein-Based Vegan Burgers: Discovering the Health-Promoting Benefits and Impact on the Intestinal Microbiome
Source: Nutrients. 2026 Jan 3;18(1):160. doi: 10.3390/nu18010160 (PMC12787374; doi:10.3390/nu18010160)
Supplement: Supplementary file 1 [file nutrients-18-00160-s001.zip]

Archive with 1 entries (1 files):
- nutrients-4030596-supplementary.pdf
